# Supplementary material for: Tracking SARS-CoV-2 in Sewage: Evidence of Changes in Virus Variant Predominance during COVID-19 Pandemic
Source: Viruses. 2020 Oct 9;12(10):1144. doi: 10.3390/v12101144 (PMC7601348; doi:10.3390/v12101144)
Supplement: Supplementary file 1 [file viruses-12-01144-s001.zip]

Archive with 10 entries (10 files):
- Figure S1.pdf
- S3 Table.pdf
- S4 Table.pdf
- S5 Table.pdf
- S6 Table.pdf
- S7 Table.pdf
- S8 Table.pdf
- S9 Table.pdf
- Table_S1.pdf
- Table_S2.pdf
